# Supplementary material for: The Origin and Evolution of Release Factors: Implications for Translation Termination, Ribosome Rescue, and Quality Control Pathways
Source: Int J Mol Sci. 2019 Apr 23;20(8):1981. doi: 10.3390/ijms20081981 (PMC6514570; doi:10.3390/ijms20081981)
Supplement: Supplementary file 1 [file ijms-20-01981-s001.zip]

Archive with 1 entries (1 files):
- Supplementary_Material.pdf
